# Supplementary material for: Heteropolygonatum xishuiense (Asparagaceae, Convallarioideae, Polygonateae), a new species from Danxia cliffs in Guizhou, China
Source: PhytoKeys. 2026 Feb 10;271:73–81. doi: 10.3897/phytokeys.271.182884 (PMC12914260; doi:10.3897/phytokeys.271.182884)
Supplement: XML Treatment for Heteropolygonatum xishuiense [file phytokeys.271.182884-treatment1.xml]

<!DOCTYPE tp:taxon-treatment
  PUBLIC "-//TaxonX//DTD Taxonomic Treatment Publishing DTD v0 20100105//EN" "tax-treatment-NSO.dtd">
<tp:taxon-treatment xmlns:tp="http://www.plazi.org/taxpub"><tp:treatment-meta><kwd-group><label>Taxon classification</label><kwd>
              <named-content content-type="kingdom">Plantae</named-content>
            </kwd><kwd>
              <named-content content-type="order">Asparagales</named-content>
            </kwd><kwd>
              <named-content content-type="family">Asparagaceae</named-content>
            </kwd></kwd-group><mixed-citation publication-type="journal"><person-group><name><surname>Wang</surname><given-names>Xiao</given-names></name><name><surname>Wang</surname><given-names>Miao-Miao</given-names></name><name><surname>Xia</surname><given-names>Mao-Qin</given-names></name><name><surname>Tian</surname><given-names>Qin</given-names></name><name><surname>Li</surname><given-names>Chong-Qing</given-names></name><name><surname>Mu</surname><given-names>Jun</given-names></name><name><surname>Han</surname><given-names>Meng-Qi</given-names></name></person-group><article-title><italic><tp:taxon-name><tp:taxon-name-part taxon-name-part-type="genus" reg="Heteropolygonatum">Heteropolygonatum</tp:taxon-name-part> <tp:taxon-name-part taxon-name-part-type="species" reg=" xishuiense"> xishuiense</tp:taxon-name-part></tp:taxon-name></italic> (<tp:taxon-name><tp:taxon-name-part taxon-name-part-type="family" reg="Asparagaceae">Asparagaceae</tp:taxon-name-part></tp:taxon-name>, <tp:taxon-name><tp:taxon-name-part taxon-name-part-type="subfamily" reg="Convallarioideae">Convallarioideae</tp:taxon-name-part></tp:taxon-name>, <tp:taxon-name><tp:taxon-name-part taxon-name-part-type="tribe" reg="Polygonateae">Polygonateae</tp:taxon-name-part></tp:taxon-name>), a new species from Danxia cliffs in Guizhou, China</article-title><source>PhytoKeys</source><day>10</day><month>02</month><year>2026</year><volume>271</volume><fpage>73</fpage><lpage>81</lpage><pub-id pub-id-type="doi">10.3897/phytokeys.271.182884</pub-id></mixed-citation></tp:treatment-meta><tp:nomenclature><tp:taxon-name><object-id xmlns:xlink="http://www.w3.org/1999/xlink" content-type="arpha" xlink:type="simple">EE97DDF1-620C-5567-A4BE-BE229361F018</object-id>
                		<tp:taxon-name-part taxon-name-part-type="genus" reg="Heteropolygonatum">Heteropolygonatum</tp:taxon-name-part> <tp:taxon-name-part taxon-name-part-type="species" reg=" xishuiense"> xishuiense</tp:taxon-name-part>
                	
                		<object-id xmlns:xlink="http://www.w3.org/1999/xlink" content-type="ipni" xlink:type="simple">urn:lsid:ipni.org:names:77376566-1</object-id>
                	</tp:taxon-name><tp:taxon-authority>Xiao Wang bis &amp; M.Q.Han</tp:taxon-authority><tp:taxon-status xmlns:xlink="http://www.w3.org/1999/xlink" xlink:type="simple">sp. nov.</tp:taxon-status><xref ref-type="fig" rid="F1">Fig. 1</xref></tp:nomenclature><tp:treatment-sec sec-type="Diagnosis"><title>Diagnosis.</title><p><italic><tp:taxon-name><tp:taxon-name-part taxon-name-part-type="genus" reg="Heteropolygonatum">Heteropolygonatum</tp:taxon-name-part> <tp:taxon-name-part taxon-name-part-type="species" reg=" xishuiense"> xishuiense</tp:taxon-name-part></tp:taxon-name></italic> is related to <italic><tp:taxon-name><tp:taxon-name-part taxon-name-part-type="genus" reg="Heteropolygonatum">H.</tp:taxon-name-part> <tp:taxon-name-part taxon-name-part-type="species" reg="ginfushanicum">ginfushanicum</tp:taxon-name-part></tp:taxon-name></italic> (FT Wang &amp; T. Tang) M.N.Tamura, S.C.Chen &amp; Turland (<xref ref-type="bibr" rid="B20">Tamura et al. 2000</xref>) and <italic><tp:taxon-name><tp:taxon-name-part taxon-name-part-type="genus" reg="Heteropolygonatum">H.</tp:taxon-name-part> <tp:taxon-name-part taxon-name-part-type="species" reg="ogisui">ogisui</tp:taxon-name-part></tp:taxon-name></italic> M.N.Tamura &amp; J.M.Xu (2004), but differs by its cylindrical rhizomes (vs. moniliform in <italic><tp:taxon-name><tp:taxon-name-part taxon-name-part-type="genus" reg="Heteropolygonatum">H.</tp:taxon-name-part> <tp:taxon-name-part taxon-name-part-type="species" reg="ogisui">ogisui</tp:taxon-name-part></tp:taxon-name></italic>), stems green, densely purple maculate (vs. stems reddish to purple in <italic><tp:taxon-name><tp:taxon-name-part taxon-name-part-type="genus" reg="Heteropolygonatum">H.</tp:taxon-name-part> <tp:taxon-name-part taxon-name-part-type="species" reg="ginfushanicum">ginfushanicum</tp:taxon-name-part></tp:taxon-name></italic>), leaves 2–6, succulent, abaxially purple, with veins other than the midvein inconspicuous (vs. leaves 2, abaxially green, with 7 veins in <italic><tp:taxon-name><tp:taxon-name-part taxon-name-part-type="genus" reg="Heteropolygonatum">H.</tp:taxon-name-part> <tp:taxon-name-part taxon-name-part-type="species" reg="ginfushanicum">ginfushanicum</tp:taxon-name-part></tp:taxon-name></italic>; leaves 2–5, papery, abaxially dull white, with 7 veins in <italic><tp:taxon-name><tp:taxon-name-part taxon-name-part-type="genus" reg="Heteropolygonatum">H.</tp:taxon-name-part> <tp:taxon-name-part taxon-name-part-type="species" reg="ogisui">ogisui</tp:taxon-name-part></tp:taxon-name></italic>), inflorescence terminal and axillary (vs. inflorescence only terminal at the terminal leaf in <italic><tp:taxon-name><tp:taxon-name-part taxon-name-part-type="genus" reg="Heteropolygonatum">H.</tp:taxon-name-part> <tp:taxon-name-part taxon-name-part-type="species" reg="ginfushanicum">ginfushanicum</tp:taxon-name-part></tp:taxon-name></italic>), and flowers white (vs. flowers white pale green in <italic><tp:taxon-name><tp:taxon-name-part taxon-name-part-type="genus" reg="Heteropolygonatum">H.</tp:taxon-name-part> <tp:taxon-name-part taxon-name-part-type="species" reg="ginfushanicum">ginfushanicum</tp:taxon-name-part></tp:taxon-name></italic>; flowers purple in <italic><tp:taxon-name><tp:taxon-name-part taxon-name-part-type="genus" reg="Heteropolygonatum">H.</tp:taxon-name-part> <tp:taxon-name-part taxon-name-part-type="species" reg="ogisui">ogisui</tp:taxon-name-part></tp:taxon-name></italic>) (Fig. <xref ref-type="fig" rid="F3">3</xref>; Table <xref ref-type="table" rid="T1">1</xref>).</p><fig id="F1" position="float" orientation="portrait"><object-id xmlns:xlink="http://www.w3.org/1999/xlink" content-type="doi" xlink:type="simple">10.3897/phytokeys.271.182884.figure1</object-id><object-id xmlns:xlink="http://www.w3.org/1999/xlink" content-type="zenodo_dep_id" xlink:type="simple">0</object-id><object-id xmlns:xlink="http://www.w3.org/1999/xlink" content-type="arpha" xlink:type="simple">484A735A-119D-56C6-812F-D78DA04C574A</object-id><label>Figure 1.</label><caption><p><italic><tp:taxon-name><tp:taxon-name-part taxon-name-part-type="genus" reg="Heteropolygonatum">Heteropolygonatum</tp:taxon-name-part> <tp:taxon-name-part taxon-name-part-type="species" reg=" xishuiense"> xishuiense</tp:taxon-name-part></tp:taxon-name></italic> sp. nov. <bold>A</bold>. Habitat; <bold>B</bold>. Habit; <bold>C</bold>. Rhizome; <bold>D</bold>. Stem; <bold>E</bold>. Leaf adaxial surface and leaf abaxial surface; <bold>F</bold>. Flowers; <bold>G, H</bold>. Longitudinally cut corolla; <bold>I</bold>. Berries; <bold>J</bold>. Seeds.</p></caption><graphic xmlns:xlink="http://www.w3.org/1999/xlink" xlink:href="phytokeys-271-073_article-182884__-g001.jpg" id="oo_1537000.jpg" position="float" orientation="portrait" xlink:type="simple"><uri content-type="original_file" xlink:type="simple">https://binary.pensoft.net/fig/1537000</uri></graphic></fig><fig id="F2" position="float" orientation="portrait"><object-id xmlns:xlink="http://www.w3.org/1999/xlink" content-type="doi" xlink:type="simple">10.3897/phytokeys.271.182884.figure2</object-id><object-id xmlns:xlink="http://www.w3.org/1999/xlink" content-type="zenodo_dep_id" xlink:type="simple">0</object-id><object-id xmlns:xlink="http://www.w3.org/1999/xlink" content-type="arpha" xlink:type="simple">13028EE7-1F92-5E2B-8EBA-02027A38D296</object-id><label>Figure 2.</label><caption><p>Maximum likelihood tree constructed based on whole chloroplast genome sequences. <italic><tp:taxon-name><tp:taxon-name-part taxon-name-part-type="genus" reg="Heteropolygonatum">Heteropolygonatum</tp:taxon-name-part> <tp:taxon-name-part taxon-name-part-type="species" reg=" xishuiense"> xishuiense</tp:taxon-name-part></tp:taxon-name></italic> is highlighted in green and bold. The numbers above and below the branches represent support values from the SH-aLRT test and ultrafast bootstrap, respectively. The data for <ext-link xmlns:xlink="http://www.w3.org/1999/xlink" xlink:href="OL405009" ext-link-type="gen" xlink:type="simple">OL405009</ext-link> (red) were published in <xref ref-type="bibr" rid="B22">Wang et al. (2022)</xref>, but there is a potential misidentification issue with this sample.</p></caption><graphic xmlns:xlink="http://www.w3.org/1999/xlink" xlink:href="phytokeys-271-073_article-182884__-g002.jpg" id="oo_1541823.jpg" position="float" orientation="portrait" xlink:type="simple"><uri content-type="original_file" xlink:type="simple">https://binary.pensoft.net/fig/1541823</uri></graphic></fig><fig id="F3" position="float" orientation="portrait"><object-id xmlns:xlink="http://www.w3.org/1999/xlink" content-type="doi" xlink:type="simple">10.3897/phytokeys.271.182884.figure3</object-id><object-id xmlns:xlink="http://www.w3.org/1999/xlink" content-type="zenodo_dep_id" xlink:type="simple">0</object-id><object-id xmlns:xlink="http://www.w3.org/1999/xlink" content-type="arpha" xlink:type="simple">B6178934-D82B-54EF-A6E3-396EE6B3284B</object-id><label>Figure 3.</label><caption><p><italic><tp:taxon-name><tp:taxon-name-part taxon-name-part-type="genus" reg="Heteropolygonatum">Heteropolygonatum</tp:taxon-name-part> <tp:taxon-name-part taxon-name-part-type="species" reg=" xishuiense"> xishuiense</tp:taxon-name-part></tp:taxon-name></italic> (<bold>A1–A3</bold>), <italic><tp:taxon-name><tp:taxon-name-part taxon-name-part-type="genus" reg="Heteropolygonatum">H.</tp:taxon-name-part> <tp:taxon-name-part taxon-name-part-type="species" reg="ogisui">ogisui</tp:taxon-name-part></tp:taxon-name></italic> (<bold>B1–B3</bold>), and <italic><tp:taxon-name><tp:taxon-name-part taxon-name-part-type="genus" reg="Heteropolygonatum">H.</tp:taxon-name-part> <tp:taxon-name-part taxon-name-part-type="species" reg="ginfushanicum">ginfushanicum</tp:taxon-name-part></tp:taxon-name></italic> (<bold>C1–C3</bold>).</p></caption><graphic xmlns:xlink="http://www.w3.org/1999/xlink" xlink:href="phytokeys-271-073_article-182884__-g003.jpg" id="oo_1537002.jpg" position="float" orientation="portrait" xlink:type="simple"><uri content-type="original_file" xlink:type="simple">https://binary.pensoft.net/fig/1537002</uri></graphic></fig><table-wrap id="T1" position="float" orientation="portrait"><label>Table 1.</label><caption><p>Comparison of morphological characteristics of <italic><tp:taxon-name><tp:taxon-name-part taxon-name-part-type="genus" reg="Heteropolygonatum">Heteropolygonatum</tp:taxon-name-part> <tp:taxon-name-part taxon-name-part-type="species" reg=" xishuiense"> xishuiense</tp:taxon-name-part></tp:taxon-name></italic>, <italic><tp:taxon-name><tp:taxon-name-part taxon-name-part-type="genus" reg="Heteropolygonatum">H.</tp:taxon-name-part> <tp:taxon-name-part taxon-name-part-type="species" reg="ogisui">ogisui</tp:taxon-name-part></tp:taxon-name></italic>, and <italic><tp:taxon-name><tp:taxon-name-part taxon-name-part-type="genus" reg="Heteropolygonatum">H.</tp:taxon-name-part> <tp:taxon-name-part taxon-name-part-type="species" reg="ginfushanicum">ginfushanicum</tp:taxon-name-part></tp:taxon-name></italic>.</p></caption><table><tbody><tr><th rowspan="1" colspan="1">Character</th><th rowspan="1" colspan="1">
                    <italic>
                      <tp:taxon-name><tp:taxon-name-part taxon-name-part-type="genus" reg="Heteropolygonatum">H.</tp:taxon-name-part> <tp:taxon-name-part taxon-name-part-type="species" reg=" xishuiense"> xishuiense</tp:taxon-name-part></tp:taxon-name>
                    </italic>
                  </th><th rowspan="1" colspan="1">
                    <italic>
                      <tp:taxon-name><tp:taxon-name-part taxon-name-part-type="genus" reg="Heteropolygonatum">H.</tp:taxon-name-part> <tp:taxon-name-part taxon-name-part-type="species" reg="ogisui">ogisui</tp:taxon-name-part></tp:taxon-name>
                    </italic>
                  </th><th rowspan="1" colspan="1">
                    <italic>
                      <tp:taxon-name><tp:taxon-name-part taxon-name-part-type="genus" reg="Heteropolygonatum">H.</tp:taxon-name-part> <tp:taxon-name-part taxon-name-part-type="species" reg="ginfushanicum">ginfushanicum</tp:taxon-name-part></tp:taxon-name>
                    </italic>
                  </th></tr><tr><td rowspan="1" colspan="1">Plant height</td><td rowspan="1" colspan="1">10–20 cm</td><td rowspan="1" colspan="1">10–22 cm</td><td rowspan="1" colspan="1">5–14 cm</td></tr><tr><td rowspan="1" colspan="1">Rhizomes</td><td rowspan="1" colspan="1">Cylindrical</td><td rowspan="1" colspan="1">Moniliform</td><td rowspan="1" colspan="1">Cylindrical</td></tr><tr><td rowspan="1" colspan="1">Stems</td><td rowspan="1" colspan="1">many, clustered; green, densely covered with purple markings</td><td rowspan="1" colspan="1">single to few; pale green, with purple speckled</td><td rowspan="1" colspan="1">many, clustered; purple</td></tr><tr><td rowspan="1" colspan="1">Leaves</td><td rowspan="1" colspan="1">2–6; adaxially green, partly purple along midrib, abaxially purple; leaf base cuneate</td><td rowspan="1" colspan="1">2–5; adaxially pale green, abaxially dull white; leaf base cuneate</td><td rowspan="1" colspan="1">2; adaxially pale purple, abaxially green; leaf base rounded</td></tr><tr><td rowspan="1" colspan="1">Flowers</td><td rowspan="1" colspan="1">2–4 flowers; white</td><td rowspan="1" colspan="1">1–2 flowers; purple</td><td rowspan="1" colspan="1">2–4 flowers; pale green</td></tr></tbody></table></table-wrap></tp:treatment-sec><tp:treatment-sec sec-type="Type"><title>Type.</title><p>China • Guizhou Province, Zunyi City, Xishui County, Xishui National Nature Reserve, <named-content xmlns:xlink="http://www.w3.org/1999/xlink" content-type="dwc:verbatimCoordinates" xlink:type="simple">28°09'N, 105°54'E</named-content>, 1200 m a.s.l., 21 April 2024, <italic>Meng-Qi Han, Xiao Wang, Miao-Miao Wang &amp; Qi An HMQ2306</italic> (holotype: KUN [1729525]!, isotypes: PE!, IBK!).</p></tp:treatment-sec><tp:treatment-sec sec-type="Description"><title>Description.</title><p>Perennial lithophytic <bold><italic>herb</italic></bold>, up to 20 cm tall. <bold><italic>Rhizome</italic></bold> tuberous, purple-mottled, 5–10 mm in diameter, with numerous fibrous roots along its length. <bold><italic>Stem</italic></bold> erect, unbranched, densely purple-maculate, glabrous, ca. 1 mm in diameter. <bold><italic>Leaves</italic></bold> 2–6, alternate; <bold><italic>blade</italic></bold> succulent, ovate, 3–5 cm long, 2–4 cm wide, except for midvein, other veins inconspicuous, adaxially green, abaxially purple, both sides glabrous, apex acuminate, base broadly cuneate and decurrent into petiole; petiole 2–5 mm long; midvein adaxially impressed, abaxially raised. <bold><italic>Inflorescence</italic></bold> terminal and axillary, 2–4-flowered; pedicels 2–3 cm long, terete; peduncle 3–10 mm long; peduncle and pedicels glabrous, densely purple-mottled; bracts absent. <bold><italic>Flowers</italic></bold> white, 10–15 mm long, corolla tube 4–5 mm in diameter, limb 5–12 mm in diameter; tube 5–8 mm long; <bold><italic>tepals</italic></bold> 6, linear-oblong, arranged in two whorls of three, 2–3 mm wide, glabrous, apex acute to obtuse, imbricate, fused for half or slightly more, lobes 5–7 mm long, white, abaxially light green along the midrib of the lobes, recurved. <bold><italic>Stamens</italic></bold> 6, adnate to perianth lobes, arranged in two whorls, inner whorl ca. 3 mm long, outer whorl ca. 2.5 mm long, free filament part ca. 2 mm long, smooth; anthers lanceolate, ca. 2 mm long, ca. 0.8 mm wide, apex acute, 2-loculed, longitudinally dehiscent, introrse. <bold><italic>Ovary</italic></bold> superior, ovoid, ca. 5 mm long, ca. 3 mm in diameter, glabrous; style slender, ca. 4 mm long; stigma glabrous. <bold><italic>Berries</italic></bold> globose, glabrous, 3-loculed, 5–8 mm in diameter. <bold><italic>Seeds</italic></bold> 6, ovoid, slightly flattened, 2–2.2 mm long, 1.8–2 mm wide.</p></tp:treatment-sec><tp:treatment-sec sec-type="Phenology"><title>Phenology.</title><p>This species was observed flowering from April and fruiting in July.</p></tp:treatment-sec><tp:treatment-sec sec-type="Etymology"><title>Etymology.</title><p>The specific epithet is derived from the type locality, Xishui County, Zunyi City, Guizhou Province, China.</p></tp:treatment-sec><tp:treatment-sec sec-type="Vernacular name"><title>Vernacular name.</title><p>Chinese Mandarin: xí shuǐ yì huáng jīng (习水异黄精).</p></tp:treatment-sec><tp:treatment-sec sec-type="Distribution, habitat, and ecology"><title>Distribution, habitat, and ecology.</title><p><italic><tp:taxon-name><tp:taxon-name-part taxon-name-part-type="genus" reg="Heteropolygonatum">Heteropolygonatum</tp:taxon-name-part> <tp:taxon-name-part taxon-name-part-type="species" reg=" xishuiense"> xishuiense</tp:taxon-name-part></tp:taxon-name></italic> is currently known only from the Danxia landform cliffs within the Guizhou Xishui National Nature Reserve, where it occurs along ridges in montane broad-leaved forests at elevations of approximately 1,000–1,400 m. The species is restricted to north-facing, shaded sandstone cliffs characteristic of the Danxia landform. Individuals grow on nearly vertical rock surfaces that are extensively covered by mosses, which likely facilitate moisture retention and substrate stability. Owing to frequent precipitation and high humidity, these moss-covered rock faces remain consistently moist during the rainy season, creating a cool and humid microhabitat.</p></tp:treatment-sec><tp:treatment-sec sec-type="Conservation status"><title>Conservation status.</title><p><italic><tp:taxon-name><tp:taxon-name-part taxon-name-part-type="genus" reg="Heteropolygonatum">Heteropolygonatum</tp:taxon-name-part> <tp:taxon-name-part taxon-name-part-type="species" reg=" xishuiense"> xishuiense</tp:taxon-name-part></tp:taxon-name></italic> is a rare species with a highly restricted geographical range and a limited population size. It is currently known only from within the Guizhou Xishui National Nature Reserve, where it grows on Danxia landform cliffs composed of reddish sandstone and conglomerate rocks. This habitat shares similarities with limestone karst features where other <italic><tp:taxon-name><tp:taxon-name-part taxon-name-part-type="genus" reg="Heteropolygonatum">Heteropolygonatum</tp:taxon-name-part></tp:taxon-name></italic> species are known. Based on the IUCN Red List Categories and Criteria (Version 16) (<xref ref-type="bibr" rid="B11">IUCN 2024</xref>), the species meets Criterion D (very small or restricted population), with the total number of mature individuals estimated to be fewer than 250 across its three known subpopulations. Therefore, we provide a preliminary assessment of Endangered (<abbrev xmlns:xlink="http://www.w3.org/1999/xlink" xlink:title="Endangered" xlink:type="simple">EN</abbrev>).</p></tp:treatment-sec><tp:treatment-sec sec-type="Discussion"><title>Discussion.</title><p>The maximum likelihood tree reconstructed based on whole chloroplast genome sequences strongly supports <italic><tp:taxon-name><tp:taxon-name-part taxon-name-part-type="genus" reg="Heteropolygonatum">Heteropolygonatum</tp:taxon-name-part> <tp:taxon-name-part taxon-name-part-type="species" reg=" xishuiense"> xishuiense</tp:taxon-name-part></tp:taxon-name></italic> and <italic><tp:taxon-name><tp:taxon-name-part taxon-name-part-type="genus" reg="Heteropolygonatum">H.</tp:taxon-name-part> <tp:taxon-name-part taxon-name-part-type="species" reg="ogisui">ogisui</tp:taxon-name-part></tp:taxon-name></italic> as sister species. Morphologically, <italic><tp:taxon-name><tp:taxon-name-part taxon-name-part-type="genus" reg="Heteropolygonatum">H.</tp:taxon-name-part> <tp:taxon-name-part taxon-name-part-type="species" reg=" xishuiense"> xishuiense</tp:taxon-name-part></tp:taxon-name></italic> is more similar to <italic><tp:taxon-name><tp:taxon-name-part taxon-name-part-type="genus" reg="Heteropolygonatum">H.</tp:taxon-name-part> <tp:taxon-name-part taxon-name-part-type="species" reg="ginfushanicum">ginfushanicum</tp:taxon-name-part></tp:taxon-name></italic>, and its distributional range is also geographically closer to that of <italic><tp:taxon-name><tp:taxon-name-part taxon-name-part-type="genus" reg="Heteropolygonatum">H.</tp:taxon-name-part> <tp:taxon-name-part taxon-name-part-type="species" reg="ginfushanicum">ginfushanicum</tp:taxon-name-part></tp:taxon-name></italic>.</p><p>Additionally, the data from <xref ref-type="bibr" rid="B22">Wang et al. (2022)</xref> (accession number <ext-link xmlns:xlink="http://www.w3.org/1999/xlink" xlink:href="OL405009" ext-link-type="gen" xlink:type="simple">OL405009</ext-link>) clustered with <italic><tp:taxon-name><tp:taxon-name-part taxon-name-part-type="genus" reg="Polygonatum">Polygonatum</tp:taxon-name-part></tp:taxon-name></italic> species in their phylogenetic analysis and were labeled as <italic><tp:taxon-name><tp:taxon-name-part taxon-name-part-type="genus" reg="Polygonatum">Polygonatum</tp:taxon-name-part> <tp:taxon-name-part taxon-name-part-type="species" reg="alternicirrhosum">alternicirrhosum</tp:taxon-name-part></tp:taxon-name></italic> Hand.-Mazz. However, data from other sources (<ext-link xmlns:xlink="http://www.w3.org/1999/xlink" xlink:href="NC_088740" ext-link-type="gen" xlink:type="simple">NC_088740</ext-link>, <ext-link xmlns:xlink="http://www.w3.org/1999/xlink" xlink:href="OP428712" ext-link-type="gen" xlink:type="simple">OP428712</ext-link>, <ext-link xmlns:xlink="http://www.w3.org/1999/xlink" xlink:href="OP428713" ext-link-type="gen" xlink:type="simple">OP428713</ext-link>, <ext-link xmlns:xlink="http://www.w3.org/1999/xlink" xlink:href="OP428714" ext-link-type="gen" xlink:type="simple">OP428714</ext-link>, <ext-link xmlns:xlink="http://www.w3.org/1999/xlink" xlink:href="OP428717" ext-link-type="gen" xlink:type="simple">OP428717</ext-link>) support <xref ref-type="bibr" rid="B5">Floden (2014b)</xref> reclassifying it as <italic><tp:taxon-name><tp:taxon-name-part taxon-name-part-type="genus" reg="Heteropolygonatum">Heteropolygonatum</tp:taxon-name-part> <tp:taxon-name-part taxon-name-part-type="species" reg="alternicirrhosum">alternicirrhosum</tp:taxon-name-part></tp:taxon-name></italic> (Hand.-Mazz.) Floden. Therefore, we suspect that the sample corresponding to <ext-link xmlns:xlink="http://www.w3.org/1999/xlink" xlink:href="OL405009" ext-link-type="gen" xlink:type="simple">OL405009</ext-link> may represent a misidentified sample.</p></tp:treatment-sec><tp:treatment-sec sec-type="Additional specimens examined (Paratypes)"><title>Additional specimens examined (Paratypes).</title><p>China • Guizhou Province, Zunyi City, Xishui County, Xishui National Nature Reserve, <named-content xmlns:xlink="http://www.w3.org/1999/xlink" content-type="dwc:verbatimCoordinates" xlink:type="simple">28°09'N, 105°54'E</named-content>, 1200 m a.s.l., 22 July 2024, Xiao Wang Wx20250010 (KUN [1729523]!).</p></tp:treatment-sec><ref-list><ref id="B20"><mixed-citation xmlns:xlink="http://www.w3.org/1999/xlink" xlink:type="simple">Tamura M, Shingchi C, Turland N (2000) A New Combination in <italic><tp:taxon-name><tp:taxon-name-part taxon-name-part-type="genus">Heteropolygonatum</tp:taxon-name-part></tp:taxon-name></italic> (<tp:taxon-name><tp:taxon-name-part taxon-name-part-type="genus">Convallariaceae</tp:taxon-name-part></tp:taxon-name>, <tp:taxon-name><tp:taxon-name-part taxon-name-part-type="tribe">Polygonateae</tp:taxon-name-part></tp:taxon-name>). Novon 10: 156–157. <ext-link xlink:href="10.2307/3393018" ext-link-type="doi" xlink:type="simple">https://doi.org/10.2307/3393018</ext-link></mixed-citation></ref><ref id="B22"><mixed-citation xmlns:xlink="http://www.w3.org/1999/xlink" xlink:type="simple">Wang J, Qian J, Jiang J, Chen X, Zheng B, Chen S, Yang F, Xu Z, Duan B (2022) Comparative Analysis of Chloroplast Genome and New Insights Into Phylogenetic Relationships of <italic><tp:taxon-name><tp:taxon-name-part taxon-name-part-type="genus">Polygonatum</tp:taxon-name-part></tp:taxon-name></italic> and Tribe <tp:taxon-name><tp:taxon-name-part taxon-name-part-type="tribe">Polygonateae</tp:taxon-name-part></tp:taxon-name>. Frontiers in Plant Science 13: 882189. <ext-link xlink:href="10.3389/fpls.2022.882189" ext-link-type="doi" xlink:type="simple">https://doi.org/10.3389/fpls.2022.882189</ext-link></mixed-citation></ref><ref id="B11"><mixed-citation xmlns:xlink="http://www.w3.org/1999/xlink" xlink:type="simple">IUCN (2024) IUCN Red List Categories and Criteria (Version 16). International Union for Conservation of Nature. <ext-link xlink:href="https://www.iucnredlist.org/resources/redlistguidelines" ext-link-type="uri" xlink:type="simple">https://www.iucnredlist.org/resources/redlistguidelines</ext-link> [Accessed: 1 November 2025]</mixed-citation></ref><ref id="B5"><mixed-citation xmlns:xlink="http://www.w3.org/1999/xlink" xlink:type="simple">Floden A (2014b) New names in <italic><tp:taxon-name><tp:taxon-name-part taxon-name-part-type="genus">Heteropolygonatum</tp:taxon-name-part></tp:taxon-name></italic> (<tp:taxon-name><tp:taxon-name-part taxon-name-part-type="family">Asparagaceae</tp:taxon-name-part></tp:taxon-name>). Phytotaxa 188: 218–226. <ext-link xlink:href="10.11646/phytotaxa.188.4.4" ext-link-type="doi" xlink:type="simple">https://doi.org/10.11646/phytotaxa.188.4.4</ext-link></mixed-citation></ref></ref-list></tp:taxon-treatment>
